# Supplementary material for: Predictive correction of serum sodium concentration with formulas derived from the Edelman equation in patients with severe hyponatremia
Source: Sci Rep. 2023 Jan 31;13:1783. doi: 10.1038/s41598-023-28380-y (PMC9889706; doi:10.1038/s41598-023-28380-y)
Supplement: Supplementary file 1 — Supplementary Tables. [file 41598_2023_28380_MOESM1_ESM.xlsx]

## Sheet: sTable 1
Supplemental Table 1. Baseline characteristics and outcomes of non-undercorrection and undercorrection groups with a serum sodium concentration ≤120 mEq/L
	Non-undercorrection group, n=148	Undercorrection group, n=73	P value
Age,yr median (IQR)	78 (67-84)	76 (69-83)	0.83
Women, n (%)	73 (49)	30 (41)	0.25
Community onset, n (%)	89 (60)	29 (40)	0.004
Body mass index, kg/m2 median (IQR), n=214	20 (17-23)	19 (16-22)	0.25
Systolic BP, mm Hg median (IQR), n=221	133 (115-149)	130 (110-152)	0.43
Diastolic BP, mm Hg median (IQR), n=220	72 (63-86)	74 (60-85)	0.86
Symptomatic, n (%)	121 (82)	39 (53)	<.001
Severe symptom, n (%)	38 (30)	8 (11)	0.01
Moderate symptom, n (%)	83 (56)	31 (42)	0.057
Comorbidities, n (%)
Myocardial infarction	4 (3)	3 (4)	0.69
Congestive heart failure	18 (12)	13 (18)	0.26
Cerebrovascular disease	10 (7)	6 (8)	0.69
Dementia	13 (9)	4 (5)	0.39
Connective tissue disease	7 (5)	4 (5)	0.7
Diabetes	34 (23)	19 (26)	0.62
Chronic kidney disease	20 (14)	16 (21)	0.11
Solid tumor	27 (18)	27 (37)	0.002
Charlson comorbidity index
Score, median (IQR)	1 (0-2)	2 (1-5)	0.002
0, n (%)	51 (34)	13 (18)	0.01
1, n (%)	35 (24)	16 (22)	0.77
2, n (%)	26 (18)	15 (21)	0.59
≧3, n (%)	36 (24)	29 (40)	0.02
Laboratory values at bottom sodium level, median (IQR)
Sodium, mEq/L,n=221	116 (113-118)	118 (116-119)	0.001
Potassium, mEq/L, n=221	4.2 (3.8-4.9)	4.3 (3.8-4.8)	0.77
Phosphorus, mg/dL, n=101	2.9 (2.4-3.4)	2.9 (2.6-3.3)	0.95
Magnesium, mg/dL, n=67	1.9 (1.7-2.2)	1.8 (1.7-1.9)	0.14
Creatinine, mg/dL, n=220	0.63 (0.47-0.99)	0.65 (0.45-1.09)	0.72
eGFR, ml/min/1.73m2 , n=220	81 (54-110)	81 (37-114)	0.7
Uric acid, mg/dL, n=164	2.9 (2.3-4.8)	2.9 (2.0-5.4)	0.92
Serum osmolarity, mOsm/kg, n=173	241 (234-248)	245 (240-249)	0.04
Albumin, g/dL, n=198	3.6 (3.1-4.0)	3.3 (2.7-3.7)	0.04
Glucose, mg/dL, n=191	122 (108-149)	123 (101-151)	0.94
Urine sodium, mEq/L, n=187	62 (28-91)	64 (28-96)	0.91
Urine potassium, mEq/L, n=187	29 (19-41)	26 (16-37)	0.23
Urine osmolality, mEq/L, n=171	405 (290-486)	450 (315-516)	0.26
Cause of hyponatremia, n (%)
Primary polydipsia	13 (9)	2 (3)	0.15
Hypovolemic	56 (38)	28 (38)	0.94
SIADH	64 (43)	23 (32)	0.09
Adrenal insufficiency	2 (1)	1 (1)	1
Drug induced	26 (18)	1 (1)	0.001
Heart failure	7 (5)	7 (10)	0.24
Unidentified cause	13 (9)	15 (21)	0.01
Daily use medication, n (%)
Thiazide diuretics	27 (18)	5 (7)	0.02
Loop diuretics	22 (15)	14 (19)	0.41
Aldosterone antagonists	12 (8)	2 (3)	0.15
NSAIDs	20 (14)	13 (18)	0.4
SSRI	8 (5)	1 (1)	0.28
Antiseizure medication	7 (5)	2 (3)	0.72
Antipsychotic medication	10 (7)	0 (0)	0.03
Correction method
The formula derived from the Edelman equation, n (%)	84 (57)	14 (19)	<.001
Number of measurements of serum sodium level, median during the first 24 hours (IQR)	4 (3-6)	2 (2-4)	<.001
Number of measurements of serum sodium level, median during the first 48 hours (IQR)	7 (5-9)	3 (3-6)	<.001
Isotonic saline, n (%)	43 (29)	33 (45)	0.02
Hypertonic saline bolus infusion, n (%)	13 (9)	1 (1)	0.04
Hypertonic saline continuous infusion, n (%)	76 (51)	16 (22)	<.001
Electrolyte repletion, n (%)	16 (11)	10 (14)	0.53
Loop diuretics, n (%)	5 (3)	4 (5)	0.48
Vaptans, n (%)	4 (2)	2 (3)	1
Desmopressin, n (%)	31 (21)	4 (5)	0.003
Kidney specialist intervention, n (%)	117 (79)	36 (49)	<.001
Outcome, n (%)
Length of hospital stay (IQR)	24 (12-49)	31 (19-53)	0.06
ODS	0 (0)	0 (0)
Mortality	13 (9)	14 (19)	0.03
Abbreviations: IQR, interquartile range; BP, blood pressure; eGFR, estimated glomerular filtration rate; SIADH, syndrome of inappropriate secretion of antidiuretic hormone; NSAIDs, non-steroidal anti-inflammatory drugs; SSRI, selective serotonin reuptake inhibitors; ODS, osmotic demyelination syndrome Categorical variables are shown as numbers (percentages) and continuous variables as medians (25…

## Sheet: sTable 2 
	Supplemental Table 2. Factors associated with non-undercorrection of serum sodium concentration in patients with the serum sodium concentration ≤120 mEq/L
	Variables	Adjusted OR	95% CI	p value
	Age	0.96	0.92-1.01	0.14
	Women	1.69	0.63-4.56	0.3
	BMI	1.13	0.99-1.27	0.06
	Solid tumor	0.73	0.16-3.34	0.69
	Charlson Comorbidity Index Score	0.8	0.59-1.08	0.15
	Laboratory values at bottom sodium level
	Serum sodium	0.88	0.75-1.02	0.09
	Serum pottasium	1.47	0.87-2.47	0.15
	Urine sodium	0.99	0.99-1.00	0.14
	Urine osmolarity	1	1.00-1.00	0.94
	Cause of hyponatremia
	Drug induced	6.88	0.53-89.76	0.14
	Unidentified cause	0.56	0.13-2.37	0.43
	Daily use medication
	Thiazide diuretics	0.61	0.09-4.34	0.62
	Correction method
	The formula derived from the Edelman equation	4.13	1.53-11.13	0.005
	Number of measurements of serum sodium level during the first 24 hours	1.69	0.97-2.96	0.07
	Number of measurements of serum sodium level during the first 48 hours	0.75	0.55-1.00	0.053
	Isotonic saline	1.39	0.45-4.26	0.57
	Hypertonic saline bolus infusion	2.47	0.21-29.5	0.48
	Hypertonic saline continuous infusion	3.2	0.98-10.39	0.053
	Electrolyte repletion	1.07	0.21-5.33	0.94
	Desmopressin	0.98	0.18-5.25	0.98
	Kidney specialist intervention	0.87	0.25-3.01	0.83
	OR, odds ratio; 95% CI, 95% confidence interval

## Sheet: sTable 3
Supplemental Table 3. Baseline characteristics and outcomes of non-overcorrection and overcorrection groups with a serum sodium concentration ≤120 mEq/L
	Non-overcorrection group, n=205	Overcorrection group, n=16	P value
Age,yr median (IQR)	77 (68-84)	76 (69-81)	0.44
Women, n (%)	98 (48)	5 (31)	0.2
Community onset, n (%)	110 (54)	8 (50)	0.78
Body mass index, kg/m2 median (IQR), n=214	20 (17-23)	19 (18-20)	0.37
Systolic BP, mm Hg median (IQR), n=221	132 (113-150)	125 (115-146)	0.66
Diastolic BP, mm Hg median (IQR), n=220	72 (62-86)	72 (61-84)	0.81
Symptomatic, n (%)	146 (71)	14 (88)	0.25
Severe symptom, n (%)	41 (20)	5 (31)	0.34
Moderate symptom, n (%)	105 (51)	9 (56)	0.7
Comorbidities, n (%)
Myocardial infarction	7 (3)	0 (0)	1
Congestive heart failure	30 (15)	1 (6)	0.71
Cerebrovascular disease	15 (7)	1 (6)	1
Dementia	16 (8)	1 (6)	1
Connective tissue disease	10 (5)	1 (6)	0.57
Diabetes	50 (24)	3 (19)	0.77
Chronic kidney disease	35 (17)	1 (6)	0.48
Solid tumor	53 (26)	1 (6)	0.13
Charlson comorbidity index
Score, median (IQR)	1 (0-2)	1 (0-2)	0.3
0, n (%)	58 (28)	6 (38)	0.41
1, n (%)	48 (23)	3 (19)	1
2, n (%)	36 (18)	5 (31)	0.19
≧3, n (%)	63 (31)	2 (13)	0.16
Laboratory values at bottom sodium level, median (IQR)
Sodium, mEq/L,n=221	117 (114-119)	115 (112-118)	0.15
Potassium, mEq/L, n=221	4.3 (3.8-4.9)	3.8 (3.2-4.6)	0.13
Phosphorus, mg/dL, n=101	2.9 (2.5-3.4)	2.4 (2.2-3.1)	0.14
Magnesium, mg/dL, n=67	1.9 (1.7-2.1)	2.1 (1.9-2.2)	0.35
Creatinine, mg/dL, n=220	0.4 (0.47-1.02)	0.63 (0.52-0.90)	0.99
eGFR, ml/min/1.73m2 , n=220	81 (48-112)	88 (64-102)	0.76
Uric acid, mg/dL, n=164	2.9 (2.3-5.2)	2.6 (1.8-3.7)	0.37
Serum osmolarity, mOsm/kg, n=173	242 (235-248)	241 (231-246)	0.8
Albumin, g/dL, n=198	3.5 (2.9-4.0)	2.7 (2.4-4.0)	0.08
Glucose, mg/dL, n=191	122 (107-151)	127 (115-145)	0.53
Urine sodium, mEq/L, n=187	64 (28-96)	40 (25-64)	0.2
Urine potassium, mEq/L, n=187	28 (19-39)	20 (11-47)	0.93
Urine osmolality, mEq/L, n=171	412 (291-500)	349 (292-492)	0.57
Cause of hyponatremia, n (%)
Primary polydipsia	12 (6)	3 (18)	0.08
Hypovolemic	78 (38)	6 (38)	0.97
SIADH	84 (41)	3 (19)	0.08
Adrenal insufficiency	3 (1)	0 (0)	1
Drug induced	27 (13)	0 (0)	0.23
Heart failure	14 (7)	0 (0)	0.61
Unidentified cause	24 (12)	4 (25)	0.13
Daily use medication, n (%)
Thiazide diuretics	32 (16)	0 (0)	0.14
Loop diuretics	34 (17)	2 (13)	1
Aldosterone antagonists	12 (6)	2 (13)	0.27
NSAIDs	32 (16)	1 (6)	0.48
SSRI	8 (4)	1 (6)	0.5
Antiseizure medication	8 (4)	1 (6)	0.5
Antipsychotic medication	9 (4)	1 (6)	0.54
Correction method
The formula derived from the Edelman equation, n (%)	97 (47)	1 (6)	0.001
Number of measurements of serum sodium level, median during the first 24 hours (IQR)	4 (2-5)	3 (3-4)	0.98
Number of measurements of serum sodium level, median during the first 48 hours (IQR)	6 (3-9)	5 (3-7)	0.4
Isotonic saline, n (%)	71 (35)	5 (31)	0.78
Hypertonic saline bolus infusion, n (%)	12 (6)	2 (13)	0.27
Hypertonic saline continuous infusion, n (%)	89 (43)	3 (19)	0.054
Electrolyte repletion, n (%)	24 (12)	2 (13)	1
Loop diuretics, n (%)	9 (4)	0 (0)	1
Vaptans, n (%)	5 (2)	1 (6)	0.37
Desmopressin, n (%)	33 (16)	2 (13)	1
Kidney specialist intervention, n (%)	143 (70)	10 (63)	0.58
Outcome, n (%)
Length of hospital stay (IQR)	28 (14-52)	21 (10-41)	0.17
ODS	0 (0)	0 (0)
Mortality	24 (12)	3 (19)	0.42
Abbreviations: IQR, interquartile range; BP, blood pressure; eGFR, estimated glomerular filtration rate; SIADH, syndrome of inappropriate secretion of antidiuretic hormone; NSAIDs, non-steroidal anti-inflammatory drugs; SSRI, selective serotonin reuptake inhibitors; ODS, osmotic demyelination syndrome Categorical variables are shown as numbers (percentages) and continuous variables as medians (25…

## Sheet: sTable 4
	Supplemental Table 4. Factors associated with non-overcorrection of serum sodium concentration in patients with the serum sodium concentration ≤120 mEq/L
	Variables	Adjusted OR	95% CI	p value
	Age	0.99	0.90-1.08	0.78
	Women	2.02	0.25-16.7	0.51
	BMI	1.03	0.84-1.26	0.8
	Solid tumor	7.38	0.19-290.29	0.29
	Charlson Comorbidity Index Score	1.26	0.68-2.33	0.47
	Laboratory values at bottom sodium level
	Serum sodium	1.54	1.07-2.22	0.02
	Serum pottasium	3.59	1-12.87	0.051
	Urine sodium	0.99	0.97-1.02	0.49
	Urine osmolarity	1	0.99-1.01	0.9
	Cause of hyponatremia
	Drug induced	3.99	0.51-31.09	1
	Unidentified cause	7.18	0.23-224.83	0.26
	Daily use medication
	Thiazide diuretics	1.14	0.18-7.08	1
	Correction method
	The formula derived from the Edelman equation	74.62	2.29-2433.81	0.02
	Number of measurements of serum sodium level during the first 24 hours	0.69	0.20-2.34	0.55
	Number of measurements of serum sodium level during the first 48 hours	1.53	0.71-3.30	0.28
	Isotonic saline	1.65	0.13-21.69	0.7
	Hypertonic saline bolus infusion	0.16	0.01-3.26	0.24
	Hypertonic saline continuous infusion	5.8	0.48-70.56	0.17
	Electrolyte repletion	0.27	0.02-4.59	0.36
	Desmopressin	0.6	0.01-34.12	0.81
	Kidney specialist intervention	0.82	0.06-10.72	0.88
	OR, odds ratio; 95% CI, 95% confidence interval
